# Supplementary material for: CO2 Solubility in Aqueous Solutions of Amine–Ionic Liquid Blends: Experimental Data for Mixtures with AMP and MAPA and Modeling with the Modified Kent–Eisenberg Model
Source: Molecules. 2025 Sep 21;30(18):3832. doi: 10.3390/molecules30183832 (PMC12472619; doi:10.3390/molecules30183832)
Supplement: Supplementary file 1 [file molecules-30-03832-s001.zip]

Archive with 1 entries (1 files):
- molecules-3824744-supplementary.pdf
